# Supplementary material for: Autophagy regulates inflammatory programmed cell death via turnover of RHIM-domain proteins
Source: eLife. 2019 Jul 9;8:e44452. doi: 10.7554/eLife.44452 (PMC6615860; doi:10.7554/eLife.44452)
Supplement: Figure 1—source data 1. [file elife-44452-fig1-data1.xlsx]

## Sheet: Figure 1A
Figure 1A - Cell Death (%PI-Positive)
	Atg16L1-WT					Atg16L1-cKO
TNF	3.59712	3.16279	3.25866	3.35015	3.26797	2.81174	2.57015	4.31673	2.69047	2.95924
TNF+zVAD	11.0876	7.10698	11.6293	9.5661	7.74101	21.4425	19.2237	33.1801	23.4348	27.1078
TNF+zVAD+Nec-1	7.44816	4.59535	4.60285	3.47124	3.41095	9.022	5.48125	5.8493	3.44481	5.36013

## Sheet: Figure 1B
Figure 1B - Cell Death (%PI-positive)
	Atg16L1-WT					Atg16L1-cKO
PolyI:C	2.83538	2.64186	2.56619	2.50252	2.75735	14.6455	16.1028	23.0651	24.8428	22.0826
PolyI:C+zVAD	45.3026	42.8279	47.2709	43.2896	45.0368	72.5428	85.9428	91.2133	90.2439	96.6499
PolyI:C+zVAD+Nec-1	4.46466	4.26047	4.64358	4.46014	3.51307	45.7213	61.8148	55.3257	53.4071	58.8777
	Atg16L1-WT					Atg16L1-cKO
LPS	6.98265	4.65116	5.11202	5.12614	5.12663	4.96332	8.31366	6.5645	6.53759	8.82189
LPS+zVAD	69.9513	88.8616	79.2217	78.9865	72.4714	103.584	99.8136	83.8078	110.523	99.4671
LPS+zVAD+Nec-1	22.0113	22.0113	22.8495	25.9211	27.7237	77.1144	82.9918	66.1986	96.2564	83.996

## Sheet: Figure 1D
Figure 1D - Cell Death (%PI-positive)
	NTC-ATG16L1-WT				NTC-ATG16L1-cKO				Atg14l-gRNA				Atg16l1-gRNA				Rb1cc1-gRNA				Rbcn-gRNA
PolyI:C	2.28275	1.59977	1.25802	1.78001	12.586	19.4748	24.541	12.717	4.04686	4.1481	3.81458	2.25564	7.72426	6.86357	6.98216	4.45967	11.3459	14.2014	10.6002	7.93514	1.68402	1.23395	1.39984	1.06741
PolyI:C+zVAD	48.9883	46.4362	40.814	44.6231	74.1265	86.612	83.9228	88.1317	61.6214	69.0582	77.535	61.0096	50.1103	61.8003	73.623	71.9918	52.3878	72.7315	73.7218	64.7804	23.8416	36.2629	33.8851	28.4739
PolyI:C+zVAD+Nec-1	5.35668	5.29924	7.75777	8.31083	42.4347	46.2963	40.5508	38.9353	32.295	39.6221	24.9759	20.5156	38.4526	38.3966	37.2123	27.5394	45.4269	46.2088	39.0195	30.2373	5.27659	3.60111	5.09943	4.45235

## Sheet: Figure 1E
Figure 1E - Cell Death (%PI-positive)
	NTC-ATG16L1-WT				NTC-ATG16L1-cKO				Atg14l-gRNA				Atg16l1-gRNA				Rb1cc1-gRNA				Rbcn-gRNA
LPS	3.11284	2.22825	2.62704	2.06236	3.7414	2.67152	3.05076	3.04745	3.95367	3.99447	3.11444	2.08378	3.85564	3.08017	2.65063	2.03149	7.2793	6.05966	5.34691	3.24278	2.58216	2.35457	2.33307	1.39436
LPS+zVAD	42.179	41.2084	41.7736	43.3078	63.315	70.2641	64.5788	67.1596	51.7039	57.4743	52.4384	48.7003	49.9877	53.8115	57.1373	55.4995	62.2865	68.4897	63.7066	63.3738	32.4556	37.0813	44.184	40.6866
LPS+zvVAD+Nec-1	19.7017	21.6826	16.4529	17.2109	46.9464	51.0474	42.5891	38.9482	41.7465	49.1473	34.0657	30.6767	42.1005	46.6104	36.165	32.8645	53.1259	53.496	38.7621	30.4628	14.0845	17.4515	14.354	10.9337
