# Supplementary material for: Autophagy regulates inflammatory programmed cell death via turnover of RHIM-domain proteins
Source: eLife. 2019 Jul 9;8:e44452. doi: 10.7554/eLife.44452 (PMC6615860; doi:10.7554/eLife.44452)
Supplement: Figure 1—figure supplement 1—source data 1. [file elife-44452-fig1-figsupp1-data1.xlsx]

## Sheet: Figure 1 - figure supplement 1A
Figure 1 - figure supplement 1A - Cell Death (%PI-positve)
	ATG16L1-WT					ATG16L1-cKO
Pam3CSK4	3.17393	2.86512	3.72709	4.13724	3.00245	3.96088	2.36035	1.48148	1.6344	1.20045
Pam3CSK4+zVAD	21.7309	23.5721	20.6721	19.2735	26.0621	29.1442	32.9399	40.4342	45.8386	49.9721
Pam3CSK4+zVAD+Nec-1	1.86204	2.02791	2.89206	2.01816	2.20588	6.25917	5.06163	7.25415	9.40407	7.62144
	ATG16L1-WT					ATG16L1-cKO
R848	1.46001	1.35814	1.83299	2.05853	1.65441	1.76039	1.02282	0.996169	1.10636	0.809604
R848+zVAD	29.179	24.7256	27.7597	27.2049	29.4935	49.6577	51.4031	48.0971	58.5114	51.9542
R848+zVAD+Nec-1	3.17393	2.56744	2.76986	2.78507	1.63399	7.53056	6.58274	13.5632	9.17777	8.96148
	ATG16L1-WT					ATG16L1-cKO
CpG-ODN	2.89886	2.17674	2.11813	2.40161	2.00163	2.73839	2.28167	2.96296	2.86648	4.96929
CpG-ODN+zVAD	20.3978	19.8326	18.5336	21.2311	18.5662	32.6895	50.0131	41.2516	46.1655	43.2719
CpG-ODN+zVAD+Nec-1	3.21625	3.05116	2.93279	3.24924	2.47141	10.709	9.52006	11.1877	8.1217	7.62144

## Sheet: Figure 1 - figure supplement 1B
Figure 1 - figure supplement 1B - BMDM ELISA
[IL-1b] pg/mL
	ATG16L1-WT					ATG16L1-cKO
LPS	16.5	23.4	16.9	14.5	5.6	90.2	81.7	68.7	51	71.3
LPS+zVAD	92	59.3	62.3	68.1	22.7	104.4	103	73.4	128	93
LPS+zVAD+Nec1	8.8	9.9	11.2	16.9	9.2	56.6	37.6	68.3	96.8	54.7

## Sheet: Figure 1 - figure supplement 1C
Figure 1 - figure supplement 1B - BMDM ELISA
[TNFa] pg/mL
	ATG16L1-WT					ATG16L1-cKO
LPS	2688.3	3126.4	3528.3	4156.5	4259.2	6598.3	10049.1	5678.4	6995.7	5230.4
LPS+zVAD	4006.4	3652.2	4526.7	4776.2	5681.3	7900.5	18539.2	13712	6334.8	4768.5
LPS+zVAD+Nec1	3064.3	2469	4247.2	4300.3	8888.6	7081.5	7662.1	15725.2	11651.3	8747.7
