# Supplementary material for: Autophagy regulates inflammatory programmed cell death via turnover of RHIM-domain proteins
Source: eLife. 2019 Jul 9;8:e44452. doi: 10.7554/eLife.44452 (PMC6615860; doi:10.7554/eLife.44452)
Supplement: Figure 1—figure supplement 2—source data 2. [file elife-44452-fig1-figsupp2-data2.xlsx]

## Sheet: Figure 1 - figure supplement 2
Figure 1 - figure supplement 2 - % Gene KO
	NTC	CD45gRNA
	0.6	90.3
	0.29	92
