# Supplementary material for: Autophagy regulates inflammatory programmed cell death via turnover of RHIM-domain proteins
Source: eLife. 2019 Jul 9;8:e44452. doi: 10.7554/eLife.44452 (PMC6615860; doi:10.7554/eLife.44452)
Supplement: Figure 2—source data 1. [file elife-44452-fig2-data1.xlsx]

## Sheet: Figure 2B
Figure 2B - Cell Death (%PI-positive)
	Atg16L1WT-NTC				Atg16L1WT-Ripk3 gRNA				Atg16L1WT-Mlkl gRNA				Atg16L1WT-Gsdmd gRNA				Atg16L1cKO-NTC				Atg16L1cKO-Ripk3 gRNA				Atg16L1cKO-Mlkl gRNA				Atg16L1cKO-Gsdmd gRNA
LPS+zVAD	62.6563	61.6736	51.2507	45.8904	2.50094	3.70139	3.87645	2.77604	1.76626	3.88578	2.73771	2.94377	63.1847	64.6011	60.4847	55.9699	80.7643	89.724	83.2696	76.3057	3.72076	3.89795	5.81148	4.32318	4.25608	5.40057	6.36624	5.72246	55.9813	60.8053	68.119	66.9519
LPS+zvVAD+Nec-1	6.49196	4.46694	5.50923	4.76474	1.37552	1.55058	1.02538	1.47555	0.942008	1.20695	0.559317	0.588755	6.7279	5.06805	4.78035	4.62543	56.8161	50.3484	43.3804	36.055	3.22466	3.7562	2.23246	2.65769	4.07725	3.75536	3.8269	3.29041	41.1593	44.5828	35.8685	30.6555

## Sheet: Figure 2D
Figure 2D - Cell Death (%PI-positive)
	ATG16L1-WT-NTC						ATG16L1-WT-TICAM1gRNA						ATG16L1-cKO-NTC						ATG16L1-cKO-TICAM1gRNA
PolyI:C	9.5214	10.1348	7.18639	15.4826	14.2294	12.4113	12.8165	12.4871	9.76105	11.9972	16.0358	11.19	29.2588	22.0321	18.0264	21.7325	21.7256	31.4098	15.9891	14.509	11.6913	16.5307	18.1629	19.0487
PolyI:C+zVAD	59.3705	56.3978	55.9797	72.0731	63.9441	62.8915	25	24.2211	26.1582	31.4308	28.4323	25.9007	96.6047	82.7314	82.8919	100.376	100.891	102.712	55.206	59.131	54.15	67.4096	69.8612	67.51
PolyI:C+zVAD+Nec-1	7.15126	7.73106	7.08124	5.91543	9.39138	6.12337	9.08369	10.0562	7.96051	12.9749	12.6831	14.3809	63.1107	59.1518	55.4798	61.4475	69.545	79.6256	30.7737	30.6223	33.5269	39.8576	40.9032	46.3176

## Sheet: Figure 2E
Figure 2E - Cell Death (%PI-positive)
	ATG16L1-WT-NTC						ATG16L1-WT-TICAM1gRNA						ATG16L1-cKO-NTC						ATG16L1-cKO-TICAM1gRNA
LPS	6.50798	3.39623	4.90097	6.41711	8.39673	8.55792	7.93188	9.16959	13.8413	13.2133	13.9642	9.87474	15.9731	19.2398	19.5836	15.8939	16.8012	18.813	13.4604	17.5479	13.9673	19.0928	17.0173	16.7699
LPS+zVAD	61.7105	68.1547	64.0406	63.3076	69.5848	66.0236	36.2444	41.1256	45.7769	53.0773	47.3223	42.377	84.4117	76.1571	73.6132	85.6465	90.4732	88.7972	56.9783	62.9246	57.0369	74.8886	74.4959	66.508
LPS+zVAD+Nec-1	14.1614	14.2027	18.2949	30.6282	21.2446	16.9068	5.24364	7.54717	9.11573	12.4398	11.1951	9.99013	61.5195	57.4405	55.4465	69.5524	71.0988	75.8546	18.8825	22.1616	25.2904	28.4608	28.871	28.4122
