# Supplementary material for: Autophagy regulates inflammatory programmed cell death via turnover of RHIM-domain proteins
Source: eLife. 2019 Jul 9;8:e44452. doi: 10.7554/eLife.44452 (PMC6615860; doi:10.7554/eLife.44452)
Supplement: Figure 2—figure supplement 1—source data 1. [file elife-44452-fig2-figsupp1-data1.xlsx]

## Sheet: Figure 2 - figure supplement 1A
Figure 2 - figure supplement 1A - Cell Death (%PI-positive)
	ATG16L1-WT-NTC				ATG16L1-WT-Ripk3 gRNA				ATG16L1-WT-Mlkl-gRNA				ATG16L1-WT-GsdmdgRNA				ATG16L1-cKO-NTC				ATG16L1-cKO-Ripk3gRNA				ATG16L1-cKO-MlklgRNA				ATG16L1-cKO-GsdmdgRNA
TNF+zVAD	17.4806	16.7064	14.5622	15.7236	2.42591	3.05114	3.50131	2.95111	2.61996	2.91434	3.00265	2.14896	12.991	15.4033	12.4378	13.5222	49.0446	53.2484	43.5244	41.0616	7.44153	8.78809	7.54784	7.5124	11.4092	17.1674	15.0572	14.4134	37.1912	42.4431	42.7543	43.4157
TNF+zVAD+Nec-1	0.683417	0.884422	0.924623	0.723618	1.85069	1.92572	1.65062	1.95073	1.23638	1.73683	1.47189	1.0892	2.36804	1.88116	1.46066	1.21722	3.86412	3.18471	5.39278	1.10403	4.07512	4.74841	4.21687	3.79164	6.47353	5.29328	5.04292	5.43634	5.99105	7.46936	6.34118	6.10776

## Sheet: Figure 2 - figure supplement 1C
Figure 2 - figure supplement 1C - Cell Death (%PI-positive)
	ATG16L1-WT-NTC					ATG16L1-WT-NLRP3gRNA					ATG16L1-WT-PYCARDgRNA					ATG16L1-cKO-NTC					ATG16L1-cKO-NLRP3gRNA					ATG16L1-cKO-PYCARDgRNA
polyI:C + zVAD	24.6857	28.1034	28.1124	25.4429	24.0211	26.0324	33.0966	32.2544	31.4463	30.1506	25.0102	26.8495	27.3524	31.6783	28.891	66.8719	77.9178	74.1739	78.5841	71.1445	85.4059	97.7532	86.7215	83.1458	77.8092	79.6443	72.2803	78.8602	73.5149	87.5029
polyI:C + zVAD + Nec-1	2.56483	1.89205	2.07979	1.98876	2.3461	3.1551	3.39623	2.79352	3.09899	3.36061	2.44227	2.60247	2.17122	2.69239	2.59289	40.6356	43.5247	41.188	44.4232	44.4562	44.9655	44.4987	46.7184	48.4408	47.5979	41.8689	36.3389	42.1935	47.1265	49.5105
	ATG16L1-WT-NTC					ATG16L1-WT-NLRP3gRNA					ATG16L1-WT-PYCARDgRNA					ATG16L1-cKO-NTC					ATG16L1-cKO-NLRP3gRNA					ATG16L1-cKO-PYCARDgRNA
LPS + zVAD	43.1667	48.3981	50.1379	45.0741	43.4705	44.9398	50.9101	51.1494	47.0644	49.9096	42.956	46.1398	45.2424	49.857	64.1386	67.3235	77.1789	78.1902	79.4495	75.2803	87.5757	92.6437	89.2559	86.7272	81.4908	86.2054	80.6426	85.1661	79.1235	89.5468
LPS + zVAD + Nec-1	14.8534	16.2852	13.6845	15.6853	16.8637	16.3982	17.4614	14.4633	19.5791	17.5239	15.2766	18.4712	14.5629	18.1349	16.0938	48.0096	44.3611	51.545	45.0821	48.0592	52.4256	54.0201	52.105	56.6881	56.7831	53.6653	45.1138	49.7818	54.4408	55.0655
