# Supplementary material for: Autophagy regulates inflammatory programmed cell death via turnover of RHIM-domain proteins
Source: eLife. 2019 Jul 9;8:e44452. doi: 10.7554/eLife.44452 (PMC6615860; doi:10.7554/eLife.44452)
Supplement: Figure 2—figure supplement 2—source data 2. [file elife-44452-fig2-figsupp2-data2.xlsx]

## Sheet: Figure 2 - figure supplement 2A
Figure 2 - figure supplement 2A - Cell Death (%PI-positive)
	ATG16L1-WT					ATG16L1-cKO
Pam3CSK4	7.06233	6.73306	6.29471	6.8066	4.99633	4.52001	3.47385	3.52203	2.85967	2.89297
Pam3CSK4+zVAD	11.3727	13.3918	12.0315	13.2684	13.108	24.0834	18.6443	19.083	19.8532	17.631
Pam3CSK4+zVAD+Nec-1	3.9622	5.45482	4.83548	5.86207	6.05437	8.04646	6.89565	6.18596	6.54182	4.71815
Pam3CSK4+zVAD+aRagweed	16.2798	17.1522	19.3848	19.7601	19.7061	37.2096	35.9745	35.5149	34.025	32.1455
Pam3CSK4+zVAD+TNFR2Fc	7.42706	6.24257	6.15164	7.7961	8.78766	28.7713	26.867	27.0876	26.104	23.0941
Pam3CSK4+zVAD+aIFNAR1	9.23408	8.69501	10.186	8.68066	9.90448	31.2762	28.3763	29.457	26.8253	26.5706

## Sheet: Figure 2 - figure supplement 2B
Figure 2 - figure supplement 2B - Cell Death (%PI-positive)
	ATG16L1-WT					ATG16L1-cKO
PolyI:C	3.89449	3.35424	3.1261	3.55292	3.02018	17.0646	14.806	14.2424	11.696	13.2742
PolyI:C+zVAD	34.9952	35.258	32.3422	34.9494	32.5783	75.5899	64.8996	62.8298	63.4251	55.8798
PolyI:C+zVAD+Nec-1	3.93592	5.01856	4.33658	4.36714	5.54524	45.4354	40.1522	39.7268	34.9449	37.2368
PolyI:C+zVAD+aRagweed	31.9983	33.4656	31.7194	31.89	31.9346	47.9775	41.2249	40.5674	38.1828	40.4384
PolyI:C+zVAD+TNFR2Fc	22.2759	21.5977	19.1914	24.229	24.3347	44.2697	40.4016	37.6955	34.7467	37.323
PolyI:C+zVAD+aIFNAR1	7.62326	7.55345	7.20414	7.73501	9.11004	21.0112	20.4815	18.7252	16.2665	16.8575

## Sheet: Figure 2 - figure supplement 2C
Figure 2 - figure supplement 2C - Cell Death (%PI-positive)
	ATG16L1-WT					ATG16L1-cKO
LPS	5.91472	5.42447	5.22318	4.43467	3.96384	6.45756	5.50957	5.26316	6.35616	4.82013
LPS+zVAD	44.8281	50.0898	45.3143	48.4247	47.8326	68.1238	64.6404	57.5904	66.4384	60.9839
LPS+zVAD+Nec-1	4.64924	5.0654	5.65553	5.5047	5.21558	43.5282	43.0548	40.7229	46.5068	43.9642
LPS+zVAD+aRagweed	31.5818	32.8033	32.1571	33.6464	34.2837	44.3088	42.5504	39.962	43.3014	44.6324
LPS+zVAD+TNFR2Fc	12.2283	13.17	12.2225	13.3159	14.4529	34.6864	34.9069	34.2549	35.9178	35.0775
LPS+zVAD+aIFNAR1	14.7043	11.9261	13.7415	12.0081	13.9546	29.8893	28.5567	29.5498	29.1096	29.1341

## Sheet: Figue 2 - figure supplement 2D
Figure 2 - figure supplement 2D - Cell Death (%PI-positive)
	ATG16L1-WT					ATG16L1-cKO
R848	4.6519	5.22664	5.77512	4.35162	5.7346	4.36338	3.89914	3.55705	3.35934	4.05925
R848+zVAD	20.0158	22.9263	21.365	20.5065	25.2383	35.3934	31.5181	35.7584	31.7551	30.6936
R848+zVAD+Nec-1	5.66456	5.1033	5.49803	5.31218	7.09638	8.55508	10.4237	9.0604	10.66	8.10426
R848+zVAD+aRagweed	19.6361	19.4727	22.5609	23.0825	22.7569	40.2003	36.7429	37.047	36.7147	39.5813
R848+zVAD+TNFR2Fc	9.16139	10.2837	10.6315	11.1629	13.1941	29.4278	29.4125	29.906	30.2605	30.366
R848+zVAD+aIFNAR1	14.8259	13.9685	14.3211	15.9656	15.3124	34.6352	29.8804	30.9799	30.406	30.2663

## Sheet: Figure 2 - figure supplement 2E
Figure 2 - figure supplement 2E - Cell Death (%PI-positive)
	ATG16L1-WT					ATG16L1-cKO
CpG-ODN	3.85709	3.65888	3.65285	3.59623	3.82204	2.95858	3.42776	3.81163	3.0424	3.6356
CpG-ODN+zVAD	22.1004	24.3175	22.5518	21.3046	28.7549	39.7607	39.167	35.7409	31.1399	36.5232
CpG-ODN+zVAD+Nec-1	3.1804	4.13735	3.2513	3.63343	4.13556	7.98817	10.5032	8.36901	8.59031	9.05419
CpG-ODN+zVAD+aRagweed	12.654	14.4948	18.0138	20.1885	21.3497	31.3867	34.8208	35.8376	34.6641	34.197
CpG-ODN+zVAD+TNFR2Fc	3.12627	3.11005	4.0285	4.48909	5.09107	17.7129	18.2253	18.63	17.8689	17.5651
CpG-ODN+zVAD+aIFNAR1	4.53377	4.39066	4.68912	4.21627	4.98656	25.1351	25.5077	29.1949	26.9549	26.2153

## Sheet: Figure 2 - figure supplement 2F
Figure 2 - figure supplement 2F - Cell Death (%PI-positive)
	ATG16L1-WT					ATG16L1-cKO
TNF	5.26316	4.18209	5.625	4.24954	4.79596	6.13768	6.35659	6.06061	6.09794	5.98689
TNF+zVAD	18.3308	18.2092	16.9022	19.3733	18.3004	51.0509	48.6046	48.6269	47.7698	44.4574
TNF+zVAD+Nec-1	5.20761	5.19676	5	5.09372	5.44103	11.057	15.1783	14.4255	14.3793	16.2418
TNF+zVAD+aRagweed	24.0106	28.1229	34.4973	34.1966	32.3657	40.4965	41.3799	41.3984	39.3481	36.4749
TNF+zVAD+TNFR2Fc	2.19414	2.30358	2.55435	2.56117	3.40766	19.1745	17.6744	18.5606	16.9994	15.7902
TNF+zVAD+aIFNAR1	10.0958	12.0252	11.1957	11.003	12.1161	33.9019	35.2248	32.8283	30.3337	28.0262
