# Supplementary material for: Autophagy regulates inflammatory programmed cell death via turnover of RHIM-domain proteins
Source: eLife. 2019 Jul 9;8:e44452. doi: 10.7554/eLife.44452 (PMC6615860; doi:10.7554/eLife.44452)
Supplement: Figure 4—source data 1. [file elife-44452-fig4-data1.xlsx]

## Sheet: Figure 4A
Figure 4A - Cell Death (%PI-positive)
LPS+zVAD
Time (h)	ATG16L1-WT					ATG16L1-cKO
0	25.0608	21.0991	19.8054	21.4697	19.8169	22.2289	21.6454	24.5552	27.4362	25.4418
3	60.8759	70.4122	63.053	66.4265	64.4394	95.5121	82.1619	70.5897	102.47	85.3296
6	68.0535	84.421	75.5849	76.3689	71.3959	101.928	98.7753	82.8419	113.45	97.4194
9	71.9465	88.052	78.6657	81.1479	71.0069	106.867	101.757	84.5958	115.302	100.589
12	69.9513	88.8616	79.2217	78.9865	72.4714	103.584	99.8136	83.8078	110.523	99.4671
15	71.0219	85.3778	76.2335	77.6177	68.7414	101.717	101.065	85.0534	113.289	98.0645
18	64.5255	79.7105	71.369	68.4198	64.508	97.9217	94.1161	78.9781	105.745	93.5765
