# Supplementary material for: Autophagy regulates inflammatory programmed cell death via turnover of RHIM-domain proteins
Source: eLife. 2019 Jul 9;8:e44452. doi: 10.7554/eLife.44452 (PMC6615860; doi:10.7554/eLife.44452)
Supplement: Figure 4—figure supplement 1—source data 1. [file elife-44452-fig4-figsupp1-data1.xlsx]

## Sheet: Figure 4 - figure supplement 1B
Figure 4 - figure supplement 1B - Cell Death (%PI-positive)
LPS
Time (h)	ATG16L1-WT					ATG16L1-cKO
0	17.6471	13.693	15.6008	15.0959	16.0539	15.7946	21.0333	17.318	17.1235	22.5293
3	17.2662	12.8744	15.3157	15.1564	16.4624	15.7457	21.348	17.2925	16.7966	23.5064
6	13.1401	9.93488	11.3442	10.1715	11.5809	10.6601	14.503	12.4649	12.2454	17.4484
9	8.76005	5.97209	6.76171	6.35722	7.41421	6.38142	10.2282	7.66283	8.09656	11.9486
12	6.98265	4.65116	5.11202	5.12614	5.12663	4.96332	8.31366	6.5645	6.53759	8.82189
15	5.84003	3.79535	4.17515	4.21796	4.53431	5.33007	8.91686	7.84163	7.24164	8.93356
18	4.5493	3.31163	3.38086	3.57215	3.71732	5.62347	8.83819	8.78672	8.348	9.10106
LPS+zVAD
Time (h)	ATG16L1-WT					ATG16L1-cKO
0	25.0608	21.0991	19.8054	21.4697	19.8169	22.2289	21.6454	24.5552	27.4362	25.4418
3	60.8759	70.4122	63.053	66.4265	64.4394	95.5121	82.1619	70.5897	102.47	85.3296
6	68.0535	84.421	75.5849	76.3689	71.3959	101.928	98.7753	82.8419	113.45	97.4194
9	71.9465	88.052	78.6657	81.1479	71.0069	106.867	101.757	84.5958	115.302	100.589
12	69.9513	88.8616	79.2217	78.9865	72.4714	103.584	99.8136	83.8078	110.523	99.4671
15	71.0219	85.3778	76.2335	77.6177	68.7414	101.717	101.065	85.0534	113.289	98.0645
18	64.5255	79.7105	71.369	68.4198	64.508	97.9217	94.1161	78.9781	105.745	93.5765
LPS+zVAD+Nec-1
Time (h)	ATG16L1-WT					ATG16L1-cKO
0	23.6531	20.7508	24.0479	26.2368	27.3833	24.0983	20.404	24.9681	32.4556	30.3235
3	25.3976	26.6423	26.6844	28.8684	30.8123	38.0597	35.0995	35.2821	52.316	42.4528
6	23.5505	25.8863	25.4327	28.3158	29.4747	57.1206	62.6464	51.2127	78.5533	61.0849
9	21.1647	24.8175	23.5686	26.5526	29.2802	72.6368	82.6112	64.3094	92.7665	77.2911
12	22.0113	24.8696	22.8495	25.9211	27.7237	77.1144	82.9918	66.1986	96.2564	83.996
15	23.6018	26.4077	24.6072	27.2632	27.4805	73.5075	84.192	68.5729	94.0038	85.6469
18	24.8076	25.9645	23.5686	26.1842	27.0914	79.4776	84.6897	65.688	89.6574	82.7493

## Sheet: Figure 4 - figure supplement 1C
Figure 4 - figure supplement 1C - Cell Death (%PI-positive)
PolyI:C
Time (h)	ATG16L1-WT					ATG16L1-cKO
0	7.95599	7.46047	7.20977	6.31685	7.27124	6.77262	7.57933	7.89272	7.81996	10.0223
3	8.06179	8.31628	9.00203	6.84158	8.08824	10.0733	10.4117	11.9029	11.0636	12.3395
6	5.62844	6.26977	5.66191	4.86377	5.55556	9.29095	9.36271	13.3078	11.9185	12.8699
9	3.6606	3.79535	3.48269	3.16852	3.88072	11.0269	11.3821	16.6794	17.1738	15.2708
12	2.83538	2.64186	2.56619	2.50252	2.75735	14.6455	16.1028	23.0651	24.8428	22.0826
15	3.11045	2.82791	2.68839	2.86579	3.22712	18.0196	21.9512	30.3193	33.7189	29.1457
18	3.49132	3.14419	3.15682	3.14833	3.92157	20.1467	26.4096	33.742	37.7672	33.6684
PolyI:C+zVAD
Time (h)	ATG16L1-WT					ATG16L1-cKO
0	7.61744	6.4	7.45417	6.21594	6.0049	7.50611	7.18594	9.3742	8.24742	11.8649
3	42.171	37.5256	45.6212	35.3986	38.6642	55.4279	64.6997	68.6335	64.5461	71.636
6	47.6513	41.8419	52.2403	41.3118	45.2614	69.4621	80.1993	86.5134	84.0835	90.7035
9	50.2962	46.214	53.8289	46.5792	49.2443	72.6406	86.2313	91.1622	90.6714	96.3149
12	45.3026	42.8279	47.2709	43.2896	45.0368	72.5428	85.9428	91.2133	90.2439	96.6499
15	38.1083	37.6	42.0977	38.1231	39.3587	70.0244	84.0545	88.7101	88.4586	93.3836
18	31.5912	30.7721	35.112	33.3401	33.1087	66.0636	79.2552	84.6488	83.5806	89.2518
PolyI:C+zVAD+Nec-1
Time (h)	ATG16L1-WT					ATG16L1-cKO
0	6.68642	6.88372	6.25254	5.46922	5.69853	6.43032	7.73669	9.0166	4.95348	6.64433
3	8.25222	7.85116	7.69857	7.93138	7.63889	12.2494	22.0561	16.7816	15.0867	13.5958
6	7.65976	7.29302	6.72098	7.10393	6.35212	26.3081	43.0632	32.6181	35.6047	32.9425
9	5.81887	5.1907	5.39715	5.36831	4.57516	40.0244	58.8513	50.1916	50.3143	53.0988
12	4.46466	4.26047	4.64358	4.46014	3.51307	45.7213	61.8148	55.3257	53.4071	58.8777
15	4.02031	3.73953	4.03259	4.23814	2.83905	46.2592	61.2903	54.7893	52.6276	58.8498
18	3.53364	3.31163	4.35845	3.67306	2.6348	43.5452	58.5628	51.9285	49.9623	56.1977
