# Supplementary material for: Autophagy regulates inflammatory programmed cell death via turnover of RHIM-domain proteins
Source: eLife. 2019 Jul 9;8:e44452. doi: 10.7554/eLife.44452 (PMC6615860; doi:10.7554/eLife.44452)
Supplement: Figure 4—figure supplement 2—source data 2. [file elife-44452-fig4-figsupp2-data2.xlsx]

## Sheet: Figure 4 - figure supplement 2D
Figure 4 - figure supplement 2D - TRIF abundance (fold of 0h)
	BafA1			MG132
0	1	1	1	1	1	1
1	0.961675	1.0561	0.9985	1.65854	1.6094	1.6416
3	1.19646	1.2865	1.293	2.21195	1.8149	1.6829
6	1.08115	1.2789	1.1706	2.02476	1.8011	1.6338
9	0.781429	1.1298	1.0283	1.43953	1.0992	1.363

## Sheet: Figure 4 - figure supplement 2E
Figure 4 - figure supplement 2E - RIPK1 abundance (fold of 0h)
	BafA1			MG132
0	1	1	1	1	1	1
1	1.052	0.966032	1.0014	1.178	1.34324	1.40504
3	1.316	0.977811	1.33827	1.446	1.35937	1.74586
6	1.385	1.35582	1.38819	1.422	1.2883	1.5294
9	1.19	1.40879	1.21975	1.197	1.2581	1.01648

## Sheet: Figure 4 - figure supplement 2F
Figure 4 - figure supplement 2F - RIPK3 abundance (fold of 0h)
	BafA1			MG132
0	1	1	1	1	1	1
1	0.896361	1.00341	0.994624	1.10474	1.43193	1.05205
3	1.07552	1.18602	1.00533	1.12732	1.44128	1.09661
6	1.19728	1.25224	0.976677	1.06828	1.29518	1.04949
9	0.991257	1.28701	0.924704	0.933151	1.32069	0.830502
