# Supplementary material for: Autophagy regulates inflammatory programmed cell death via turnover of RHIM-domain proteins
Source: eLife. 2019 Jul 9;8:e44452. doi: 10.7554/eLife.44452 (PMC6615860; doi:10.7554/eLife.44452)
Supplement: Figure 5—source data 1. [file elife-44452-fig5-data1.xlsx]

## Sheet: Figure 5D
Figure 5D - Cell Death (%PI-positive)
	ATG16L1-WT-NTC					ATG16L1-WT-Sqstm1gRNA					ATG16L1-WT-Tax1bp1gRNA					ATG16L1-WT-Calcoco1gRNA
PolyI:C	1.59236	1.52022	0.921311	0.639925	0.660377	3.48071	3.32226	2.97846	3.55997	2.76909	7.37245	8.09694	11.0251	7.52219	6.08899	2.56763	3.23611	2.86138	2.60355	3.8181
PolyI:C+zVAD	46.2736	44.3996	47.1981	43.5545	43.1179	43.7726	39.3548	42.0568	39.4413	35.764	69.9409	62.1113	61.3864	59.9468	58.1431	41.8974	41.8666	38.8905	40.6088	41.7718
PolyI:C+zVAD+Nec-1	1.36488	1.33779	1.43483	2.09146	2.78302	2.56686	3.18635	3.07011	3.45302	1.67397	19.8468	20.4704	19.889	22.6102	19.072	5.73132	5.84821	5.69311	6.37738	4.3901
	ATG16L1-WT-NTC					ATG16L1-WT-Sqstm1gRNA					ATG16L1-WT-Tax1bp1gRNA					ATG16L1-WT-Calcoco1gRNA
LPS	5.59266	6.00553	5.36101	5.13122	4.02631	6.12499	7.06567	7.27645	5.47086	7.36444	9.13318	10.099	10.7492	11.4005	11.2473	6.20081	8.47722	6.4487	7.30986	8.5402
LPS+zVAD	39.3493	36.0853	33.7592	38.1952	37.8081	30.3381	28.4053	34.1064	40.9365	38.8834	51.7758	45.4489	64.5808	62.7764	66.7307	40.5599	38.5624	38.6321	38.2266	39.1646
LPS+zVAD+Nec-1	12.9243	14.5516	12.6448	9.45811	10.5053	4.32352	2.96055	3.46758	2.55703	3.05657	37.7678	38.1608	33.5941	28.5287	35.9239	9.75435	10.9751	9.7312	10.4542	9.61056
