# Supplementary material for: Autophagy regulates inflammatory programmed cell death via turnover of RHIM-domain proteins
Source: eLife. 2019 Jul 9;8:e44452. doi: 10.7554/eLife.44452 (PMC6615860; doi:10.7554/eLife.44452)
Supplement: Figure 6—source data 1. [file elife-44452-fig6-data1.xlsx]

## Sheet: Figure 6A
Figure 6A - ZBP1 abundance (fold of WT 0h)
Time (h)	ATG16L1-WT				ATG16L1-cKO
0	1	1	1	1	2.5648	1.66761	2.38673	2.78249
3	1.02525	0.777843	0.621258	0.714806	2.66904	1.79861	2.70196	2.67409
6	0.471791	0.719445	0.790071	0.703905	1.28591	1.70604	2.63256	2.40813
9	0.397042	0.566797	0.911769	0.892911	1.32347	1.52978	2.66517	2.14428

## Sheet: Figure 6C
Figure 6C - Cell Death (%PI-positive)
	ATG16L1-cKO-NTC				ATG16L1-cKO-Ticam1gRNA				ATG16L1-cKO-Zbp1gRNA				ATG16L1-cKO-Ticam1;Zbp1gRNA
LPS+zVAD	73.7109	76.8229	86.6654	84.4219	34.6753	41.6883	49.3182	55.0974	103.318	89.7423	103.07	106.559	43.8625	49.8452	65.778	73.6185
LPS+zVAD+Nec-1	59.8154	60.8648	50.6604	50.9861	21.6558	23.9286	19.5455	22.1104	73.4912	72.5482	68.8391	62.8038	31.1729	29.756	26.6072	23.301

## Sheet: Figure 6D
Figure 6D - Cell Death (%PI-positive)
LPS+zVAD
[LPS] ng/ml	ATG16L1-WT-NTC				ATG16L1-WT-Zbp1gRNA
6.25	38.6786	39.9464	36.0357	29.1607	36.5173	41.4543	36.3831	38.7711
12.5	46.8566	44.2833	44.4214	40.2936	49.6966	50.5228	48.38	50.5228
25	51.9895	54.8553	46.7422	45.0576	51.0394	50.3507	53.5901	52.3658
50	50.3281	53.3465	50.5468	55.4681	64.3715	70.0293	64.238	56.205
100	50.7413	55.2883	62.1856	67.106	48.8833	53.2711	58.1808	58.584

## Sheet: Figure 6E
Figure 6E - Cell Death (%PI-positive)
LPS+zVAD
[LPS] ng/ml	ATG16L1-cKO-NTC				ATG16L1-cKO-Zbp1gRNA
6.25	48.4989	46.943	43.8313	42.5672	61.8687	67.141	56.6429	51.9538
12.5	48.6106	50.5058	48.8923	41.6186	70.8154	68.8476	69.5118	58.2708
25	47.0167	46.4801	43.3627	42.9539	69.7408	70.362	64.2217	58.0337
50	53.1125	57.5671	55.4826	50.4283	80.4216	82.4719	83.8291	70.7768
100	73.7109	76.8229	86.6654	84.4219	100	102.768	101.845	88.0074
LPS+zVAD+Nec-1
[LPS] ng/ml	ATG16L1-cKO-NTC				ATG16L1-cKO-Zbp1gRNA
6.25	29.2452	28.1755	33.1591	32.7458	53.5169	57.996	47.288	46.9847
12.5	34.0633	41.1064	39.8771	36.4707	58.2216	59.8696	57.4837	52.3675
25	35.6714	39.2743	43.3627	33.5505	52.7774	59.0372	56.9346	51.7501
50	35.3531	41.9658	38.2607	37.3086	62.7202	65.8677	67.1672	61.1609
100	59.8154	60.8648	50.6604	50.9861	69.5941	76.0886	72.6199	71.6605
