# Supplementary material for: Autophagy regulates inflammatory programmed cell death via turnover of RHIM-domain proteins
Source: eLife. 2019 Jul 9;8:e44452. doi: 10.7554/eLife.44452 (PMC6615860; doi:10.7554/eLife.44452)
Supplement: Figure 6—figure supplement 1—source data 1. [file elife-44452-fig6-figsupp1-data1.xlsx]

## Sheet: Figure 6 - figure supplement 1A
Figure 6 - figure supplement 1A - ZBP1 abundance (fold of 0h)
Time (h)	BafA1			MG132
0	1	1	1	1	1	1
1	1.13	1.23	1.53	1.74	1.21	1.47
3	1.585	1.18	1.54	1.46	1.56	1.26
6	1.94	1.42	1.49	1.35	1.56	1.26
9	2.52	1.68	1.82	1.214	1.23	1.08

## Sheet: Figure 6 - figure supplement 1C
Figure 6 - figure supplement 1C - Cell Death (%PI-positive)
	ATG16L1-WT-NTC				ATG16L1-WT-Ticam1gRNA				ATG16L1-WT-Zbp1gRNA				ATG16L1-WT-Ticam1;Zbp1gRNA				ATG16L1-cKO-NTC				ATG16L1-cKO-Ticam1gRNA				ATG16L1-cKO-Zbp1gRNA				ATG16L1-cKO-Ticam1;Zbp1gRNA
LPS+zVAD	54.7583	61.95	61.5638	63.3497	18.8733	18.8483	23.4917	21.6194	48.8833	53.2711	58.1808	58.584	20.3359	19.079	23.4559	24.668	73.7109	76.8229	86.6654	84.4219	34.6753	41.6883	49.3182	55.0974	103.318	89.7423	103.07	106.559	43.8625	49.8452	65.778	73.6185
LPS+zVAD+Nec-1	10.7151	11.9459	7.96396	10.3049	9.43663	8.1135	7.96372	9.31181	8.13535	9.51101	8.75203	12.286	8.17029	8.79877	6.98066	7.2949	59.8154	60.8648	50.6604	50.9861	21.6558	23.9286	19.5455	22.1104	73.4912	72.5482	68.8391	62.8038	31.1729	29.756	26.6072	23.301

## Sheet: Figure 6 - figure supplement 1D
Figure 6 - figure supplement 1D - Cell Death (%PI-positive)
Time (h)	ATG16L1-cKO;Zbp1-WT			ATG16L1-cKO;Zbp1-cKO
0	19.6398	16.3144	20.6887	20.065	26.1252	22.0417
3	60.6404	59.2887	63.4773	94.5114	101.758	83.2385
6	81.988	69.4852	71.5213	96.5119	103.782	88.925
9	81.0874	66.4263	73.2995	95.7168	103.329	86.4609
12	73.5824	64.2129	70.4488	90.2283	97.8695	82.5616
15	76.1174	64.5362	67.711	83.842	92.8362	81.4785
18	75.8172	62.3228	67.5416	84.3806	92.5699	80.6932
21	72.6818	59.5872	64.3522	77.1736	90.466	77.6334
24	63.509	51.1813	56.8445	74.5832	84.3675	67.479
