# Supplementary material for: Autophagy regulates inflammatory programmed cell death via turnover of RHIM-domain proteins
Source: eLife. 2019 Jul 9;8:e44452. doi: 10.7554/eLife.44452 (PMC6615860; doi:10.7554/eLife.44452)
Supplement: Figure 7—source data 1. [file elife-44452-fig7-data1.xlsx]

## Sheet: Figure 7A
Figure 7A - Mouse Survival
0=Survival;1=Event
Hour	ATG16L1-WT;Zbp1-WT	ATG16L1-cKO;Zbp1-WT	ATG16L1-WT;Zbp-cKO	ATG16L1-cKO;Zbp1-cKO
48	0
48	1
36	1
36	1
48	1
48	0
48	0
14		1
24		1
48		0
24		1
24		1
48		0
14		1
14		1
36			1
48			0
24			1
14			1
48			0
48			0
48			0
14				1
14				1
14				1
14				1
14				1
14				1

## Sheet: Figure 7B
Figure 7B - Serum Cytokines
[IL-1b] ng/mL
ATG16L1-WT;Zbp1-WT	ATG16L1-cKO;Zbp1-WT	ATG16L1-WT;Zbp-cKO	ATG16L1-cKO;Zbp1-cKO
41.872	982.564	63.656	1911.32
80.104	112.384	65.22	1016.99
89.568	48.66	99.42	898.464
57.104	703.244	84.196	726.1
267.1	355.264	26.628	841.936
15.976	935.536	13.34	687.324
18.972	855.7	35.66	1228.66
65.076	752.756	143.924	1268.23
83.844	321.884	64.724	2728.83
79.872	451.744	112.196	954.776
139.112	681.136	188.544	843.128
103.632	959.772	10.828	1286.06
104.372	1161.29	96.616
99.748	1787.09	155.36
233.732	535.316	241.616
103.076		54.752
		39.536
		192.552
[TNFa] ng/mL
ATG16L1-WT;Zbp1-WT	ATG16L1-cKO;Zbp1-WT	ATG16L1-WT;Zbp-cKO	ATG16L1-cKO;Zbp1-cKO
92.32	680.12	365.05	1273.43
308.79	316.63	335.39	422.56
389.71	112.4	233.54	662.35
222.37	599.32	388.35	624.9
406.76	364.05	315.65	632.73
193.94	454.49	81.56	478.73
120.25	506.41	201.83	619.4
407.39	565.94	313.64	802.85
477.76	369.94	449.97	1226.32
266.41	516.31	514.99	451.27
453.87	618.95	411.67	773.08
562.38	850.57	54.97	792.9
526.45	1087.97	491.29
389.89	1036.34	493.04
494.79	530.86	458.63
334.97		289.12
